# Supplementary material for: Swelling and Diffusion in Polymerized Ionic Liquids-Based Hydrogels
Source: Polymers (Basel). 2021 Jun 1;13(11):1834. doi: 10.3390/polym13111834 (PMC8199506; doi:10.3390/polym13111834)
Supplement: Supplementary file 1 [file polymers-13-01834-s001.zip]

Archive with 1 entries (1 files):
- polymers-1239810-supplementary.pdf
